# Supplementary material for: Diagnosis of Congenital Disorders of Glycosylation Type II Subtypes Through Comprehensive N-Glycan Profiling by Mass Spectrometry
Source: Int J Mol Sci. 2026 Jul 15;27(14):6309. doi: 10.3390/ijms27146309 (PMC13411261; doi:10.3390/ijms27146309)
Supplement: Supplementary file 1 [file ijms-27-06309-s001.zip › Table S1.xlsx]

## Sheet: Cover
Diagnosis of congenital disorders of glycosylation type II subtypes through comprehensive N-glycan profiling by mass spectrometry Alan R. Mól1, Nilza do C. Fontes1, Savana C. L. Santos3, Cynthia Costa e Silva3, Gerson da S. Carvalho4, Bruno J. C. B. Lima5, Walquíria D. de Mello6, Daniel R. de Carvalho2, Eder A. Barbosa1, Dirk J. Lefeber7, Juliana F. Mazzeu8, Jaime M. Brum1, Guilherme D. Brand1* 1…

## Sheet: N-Glycan structures
Topology	Composition	Heavy Reference	Permethylated				Perdeuterated
			[M+Na]+	[M+2Na]2+	[M+3Na]3+	[M+4Na]4+	[M+Na]+	[M+2Na]2+	[M+3Na]3+	[M+4Na]4+
#VALUE!	N2H3	N3H3	1171.58	597.286	405.854	310.138	1222.9	622.946	422.96	322.968
#VALUE!	N2H3F1	N3H3	1345.67	684.33	463.883	353.66	1403.03	713.009	483.003	367.999
#VALUE!	N2H4	N3H3	1375.68	699.336	473.887	361.162	1436.06	729.524	494.012	376.257
#VALUE!	N3H3	N3H3	1416.71	719.849	487.562	371.419	1477.09	750.037	507.688	386.513
#VALUE!	N2H5	N2H5	1579.78	801.386	541.92	412.187	1649.22	836.102	565.065	429.546
#VALUE!	N3H3F1	N4H5F1	1590.8	806.894	545.592	414.941	1657.21	840.101	567.73	431.545
#VALUE!	N3H4	N4H4F1	1620.81	821.899	555.596	422.444	1690.24	856.615	578.74	439.802
#VALUE!	N4H3	N4H3F1	1661.84	842.412	569.271	432.701	1731.27	877.129	592.416	450.059
#VALUE!	N2H6	N2H6	1783.88	903.436	609.953	463.212	1862.37	942.68	636.117	482.835
#VALUE!	N3H4F1	N4H5F1	1794.9	908.944	613.625	465.966	1870.37	946.679	638.782	484.834
#VALUE!	N3H5	N2H6	1824.91	923.949	623.629	473.469	1903.4	963.194	649.792	493.091
#VALUE!	N4H3F1	N4H3F1	1835.92	929.457	627.301	476.223	1911.4	967.192	652.458	495.091
#VALUE!	N4H4	N4H4F1	1865.93	944.462	637.304	483.726	1944.42	983.707	663.468	503.348
#VALUE!	N5H3	N4H3F1	1906.96	964.975	650.98	493.982	1985.45	1004.22	677.143	513.605
#VALUE!	N3H4S1	N3H4S1	1981.98	1002.49	675.987	512.737	2066.51	1044.75	704.163	533.869
#VALUE!	N2H7	N2H5	1987.98	1005.49	677.987	514.237	2075.53	1049.26	707.169	536.124
#VALUE!	N4H4F1	N4H4F1	2040.02	1031.51	695.334	527.248	2124.55	1073.77	723.51	548.38
#VALUE!	N4H5	N4H5	2070.03	1046.51	705.338	534.751	2157.58	1090.28	734.52	556.637
#VALUE!	N5H3F1	N4H3F1	2081.05	1052.02	709.01	537.505	2165.58	1094.28	737.185	558.636
#VALUE!	N5H4	N4H4F1	2111.06	1067.03	719.013	545.007	2198.61	1110.8	748.195	566.894
#VALUE!	N6H3	N4H3F1	2152.09	1087.54	732.689	555.264	2239.63	1131.31	761.871	577.15
#VALUE!	N3H5S1	N3H5S1	2186.08	1104.54	744.02	563.762	2279.67	1151.33	775.215	587.158
#VALUE!	N2H8	N2H5	2192.08	1107.54	746.02	565.262	2288.68	1155.84	778.221	589.413
#VALUE!	N4H4S1	N4H4S1	2227.11	1125.05	757.696	574.019	2320.69	1171.84	788.89	597.415
#VALUE!	N4H5F1	N4H5F1	2244.12	1133.56	763.367	578.273	2337.71	1180.35	794.562	601.669
#VALUE!	N5H4F1	N4H4F1	2285.15	1154.07	777.043	588.53	2378.73	1200.86	808.238	611.925
#VALUE!	N5H5	N4H5F1	2315.16	1169.08	787.046	596.032	2411.76	1217.38	819.247	620.183
#VALUE!	N3H5F1S1	N4H5F1S2	2360.17	1191.58	802.05	607.285	2459.79	1241.39	835.257	632.19
#VALUE!	N3H6S1	N3H6S1	2390.18	1206.59	812.053	614.787	2492.82	1257.91	846.267	640.447
#VALUE!	N2H9	N2H9	2396.18	1209.59	814.053	616.287	2501.84	1262.41	849.273	642.702
#VALUE!	N4H4F1S1	N4H4S1	2401.2	1212.09	815.725	617.541	2500.82	1261.9	848.933	642.447
#VALUE!	N4H5S1	N4H5S1	2431.21	1227.1	825.729	625.044	2533.85	1278.42	859.942	650.704
#VALUE!	N5H5F1	N4H5F1	2489.25	1256.12	845.076	639.554	2591.89	1307.44	879.29	665.215
#VALUE!	N5H6	N5H6S3	2519.26	1271.12	855.08	647.057	2624.92	1323.95	890.299	673.472
#VALUE!	N3H6F1S1	N4H5F1S2	2564.27	1293.63	870.083	658.31	2672.95	1347.97	906.309	685.479
#VALUE!	N2H10	N2H5	2600.28	1311.64	882.086	667.312	2715	1368.99	920.325	695.991
#VALUE!	N4H5F1S1	N4H5F1S1	2605.3	1314.14	883.759	668.566	2713.98	1368.48	919.985	695.736
#VALUE!	N5H4F1S1	N4H5F1S2	2646.32	1334.66	897.434	678.823	2755	1389	933.66	705.992
#VALUE!	N5H5F2	N5H6F1S3	2663.34	1343.16	903.106	683.077	2772.02	1397.5	939.332	710.246
#VALUE!	N5H5S1	N4H5S1	2676.33	1349.66	907.438	686.326	2788.03	1405.51	944.67	714.25
#VALUE!	N6H6	N5H6S3	2764.39	1393.69	936.789	708.339	2879.1	1451.05	975.027	737.018
#VALUE!	N4H5S2	N4H5S2	2792.38	1407.69	946.12	715.337	2910.12	1466.55	985.365	744.771
#VALUE!	N5H5F1S1	N5H5F1S1	2850.42	1436.71	965.467	729.848	2968.16	1495.57	1004.71	759.281
#VALUE!	N5H6S1	N5H6S3	2880.43	1451.71	975.471	737.351	3001.19	1512.09	1015.72	767.539
#VALUE!	N4H5F1S2	N4H5F1S2	2966.47	1494.73	1004.15	758.86	3090.24	1556.62	1045.41	789.803
#VALUE!	N5H5S2	N4H5S2	3037.51	1530.25	1027.83	776.619	3164.3	1593.64	1070.09	808.317
#VALUE!	N5H6F1S1	N5H6F1S3	3054.52	1538.76	1033.5	780.873	3181.31	1602.15	1075.76	812.571
#VALUE!	N5H5F1S2	N4H5F1S2	3211.6	1617.29	1085.86	820.141	3344.43	1683.71	1130.13	853.348
#VALUE!	N5H6S2	N5H6S3	3241.61	1632.3	1095.86	827.644	3377.46	1700.22	1141.14	861.606
#VALUE!	N6H6F1S1	N5H6F1S3	3299.65	1661.32	1115.21	842.154	3435.5	1729.24	1160.49	876.116
#VALUE!	N6H7S1	N6H7S4	3329.66	1676.32	1125.21	849.657	3468.53	1745.76	1171.5	884.374
#VALUE!	N5H6F1S2	N5H6F1S3	3415.7	1719.34	1153.89	871.166	3557.58	1790.29	1201.19	906.637
#VALUE!	N5H6S3	N5H6S3	3602.78	1812.89	1216.25	917.937	3753.72	1888.36	1266.57	955.673
#VALUE!	N6H6F1S2	N5H6F1S3	3660.82	1841.91	1235.6	932.448	3811.77	1917.38	1285.91	970.183
#VALUE!	N6H7S2	N6H7S4	3690.83	1856.91	1245.6	939.95	3844.79	1933.89	1296.92	978.441
#VALUE!	N5H6F1S3	N5H6F1S3	3776.87	1899.93	1274.28	961.46	3933.85	1978.42	1326.61	1000.7
#VALUE!	N6H7S3	N6H7S4	4052.01	2037.5	1366	1030.24	4221.06	2122.03	1422.35	1072.51
#VALUE!	N6H7S4	N6H7S4	4413.18	2218.09	1486.39	1120.54	4597.33	2310.16	1547.77	1166.57
#VALUE!	N6H7F1S4	N6H7S4	4587.27	2305.13	1544.42	1164.06	4777.46	2400.22	1607.81	1211.61
#VALUE!	N6H7F2S4	N6H7S4	4761.36	2392.17	1602.45	1207.58	4957.58	2490.29	1667.85	1256.64
#VALUE!	N7H8S4	N6H7S4	4862.41	2442.7	1636.13	1232.84	5064.67	2543.83	1703.55	1283.41
#VALUE!	N7H8F1S4	N6H7S4	5036.5	2529.74	1694.16	1276.37	5244.8	2633.89	1763.59	1328.44
#VALUE!	N3H6F1	N3H5S1	2203.1	1113.04	749.692	568.016	2296.68	1159.84	780.886	591.412
#VALUE!	N3H6	N3H5S1	2029.01	1026	691.662	524.494	2116.55	1069.77	720.844	546.38
#VALUE!	N3H7	N3H5S1	2233.11	1128.05	759.696	575.519	2329.71	1176.35	791.896	599.67

## Sheet: Relative quantifications
Sample.Name	Group	Subgroup	N2H3	N2H3F1	N2H4	N3H3	N2H5	N3H3F1	N3H4	N4H3	N2H6	N3H4F1	N3H5	N4H3F1	N4H4	N5H3	N3H4S1	N2H7	N4H4F1	N4H5	N5H3F1	N5H4	N6H3	N3H5S1	N2H8	N4H4S1	N4H5F1	N5H4F1	N5H5	N3H5F1S1	N3H6S1	N2H9	N4H4F1S1	N4H5S1	N5H5F1	N5H6	N3H6F1S1	N2H10	N4H5F1S1	N5H4F1S1	N5H5F2	N5H5S1	N6H6	N4H5S2	N5H5F1S1	N5H6S1	N4H5F1S2	N5H5S2	N5H6F1S1
5004	Ct	Ct	0.115104	-0.950918	-0.633368	0.782047	-0.301602	1.02471	2.44901	0.393472	-0.797421	-0.3624	2.14217	0.254942	-2.32754	0.206626	-1.13237	-0.46413	0.370605	0.327202	0.342104	0.290602	0.898822	-0.535345	-1.05888	-0.84268	0.454394	0.319173	1.58248	-0.502587	-0.0794243	-2.26565	0.303907	-0.926342	0.31443	1.13576	0.0280566	-1.35047	0.152719	0.303812	2.35481	0.31075	2.0457	-0.140744	-0.00227828	0.149378	0.249154	0.0486327	0
5005	Ct	Ct	-0.179023	-1.20799	-0.565308	0.51766	0.791463	1.50282	2.46323	0.466512	-0.88849	0.409754	2.22111	0.437982	-2.85821	-0.184783	-0.838985	-1.34899	0.0841122	-0.309502	-0.00027004	0.504254	0.13334	-0.916832	-0.934279	-0.538625	-0.0480447	0.0668023	-0.143971	0.0378964	-0.609895	-1.42329	-1.11258	-1.27866	-0.0504025	0.520942	0.291508	-1.06416	0.0794875	0.840468	2.60343	-0.810686	1.83798	-0.187758	-0.0615297	-0.491408	0.52057	-0.134301	0.080285
5006	Ct	Ct	-0.455281	-0.509375	-0.426889	-0.295786	0.860586	1.40196	2.13896	0.532928	-0.766299	0.509188	2.20521	0.144567	0.554415	-0.0767974	-0.00754996	-0.520529	0.174586	0.0867964	-0.0994119	0.424448	0.746857	0	-0.944931	-0.14951	0.208744	-0.13256	0.126065	-0.00740107	0.129129	-1.85382	0.545872	-0.771132	0.111432	1.78741	-0.242718	-1.72234	0.151374	0.0821026	-0.411067	-0.915966	1.90233	-0.224018	-0.143061	-0.877902	0.277993	-0.404151	-0.0948863
2017	CDG-II	MAN1B1	0.657814	0.75743	0.51429	-1.58002	-1.21009	2.20777	1.53212	-0.0713825	1.97142	1.05747	1.17827	-0.867628	-2.6805	-0.511014	-0.313164	2.15536	-0.432393	-2.0477	-0.849503	0	1.42556	2.14412	2.05067	-1.74558	-0.368743	-0.283925	1.40635	3.96899	3.69807	0.613172	0.0123594	-2.18024	-0.237689	0.429081	3.62083	0.182606	-0.335289	0.826877	0.605663	-0.495316	1.86089	-0.312581	-0.0175744	-0.829986	1.6006	-0.761622	0.132019
2027	CDG-II	MAN1B1	0.729048	1.14811	-0.448159	-0.990953	-1.66146	2.1175	1.418	0.373718	2.33244	0.989788	1.14991	-1.22793	1.99097	-0.904907	-0.301839	1.97099	-0.685872	-2.16587	-0.545982	-0.411303	1.62777	2.611	1.47049	-1.71035	-0.154427	-0.165015	1.27251	3.57047	3.16467	0.627416	-0.529382	-3.06719	-0.202152	0.962361	3.17115	0.598578	-0.00952695	-0.19474	1.19577	-1.32542	2.15555	-0.00118944	-0.579641	-0.0607025	-0.0932014	-0.203149	-0.183518
2028	SD	ATP6V0A2	0.0191357	-2.07221	-0.157379	0.658332	1.61841	1.51404	2.19289	3.06854	-1.79455	0.505654	1.24247	0.746184	1.26058	2.29741	-1.14954	0.175968	0.0684355	0.324901	1.78342	2.35921	0.155931	-0.712431	-1.44718	2.6118	-0.0105988	1.56628	1.01532	-1.4636	-1.23641	-2.14395	0.00517619	0.806278	0.197829	1.13545	-0.0774185	-1.34903	-0.389175	2.12804	0.502627	-1.46821	0.847067	-1.38402	-1.21917	0.689286	-0.478383	-0.404513	-0.608044
2001	CDG-II	COG1	0.512242	0.579528	-0.0270869	0.0647064	1.4529	0.56708	-0.288206	0.664056	-0.852114	-1.03914	0.738327	0.010848	0.501926	1.21401	1.15972	0.241251	-0.232735	0.825838	-0.261027	1.04228	-0.531105	-0.0516677	0.0652608	2.13748	-0.376074	-0.223041	-2.5707	-0.498711	-0.315132	-0.818069	0.275511	2.60476	-0.49407	1.00682	-0.230782	-0.222194	-0.132711	0.805288	-0.567014	-0.992954	0.632243	-0.895286	-1.39025	1.23845	0.18185	-0.187322	-0.208524
2002	CDG-II	SLC35A2	-0.519687	0.190668	-0.83052	0.0696069	1.24081	0.620302	-1.00096	0.571477	0.903	-1.75854	-0.605888	0.781523	1.99097	0.835432	-0.793859	0.600462	-0.409866	-1.20769	0.870782	-0.116973	-0.402283	0.405981	-1.48782	-0.537845	-0.704952	-0.129709	-0.37138	-1.2349	-0.0515873	0.58538	0.551944	0.356844	-0.676794	-0.468595	-0.62324	0.907775	-0.684809	0.0865123	-0.730637	-1.74112	0.841735	-0.282622	-1.16019	-0.849605	0	-1.67332	-0.67419
2003	CDG-II	SLC35A2	0	0.440709	0.0259292	-1.29754	1.39798	0.365762	-0.456422	-1.36306	0.879343	-0.542665	0.353234	-0.767897	1.99097	-0.279196	0.0731807	0.337235	-0.670031	-0.342229	-0.669328	-0.31826	0.366855	-0.0746768	1.01225	0	-0.275386	-0.131512	-0.420258	-0.878773	-0.100069	1.00571	-1.28235	-0.453291	0.569323	0.579196	-1.15054	0.71197	-0.303265	-0.174163	-0.0842395	0.0530893	1.25773	0.165771	0.402654	-0.538128	0.0519626	-1.00568	-1.04113
2004	CDG-II	TRAPPC11	-1.6245	-1.5741	-0.395087	-2.02085	1.12196	0.722199	-0.644069	1.0057	0.721169	-0.320263	0.707852	-0.456698	0.406373	-0.315822	-1.28372	-0.872372	-0.365541	0.988237	-1.95177	0.244952	-1.38056	-1.80273	-0.237433	0.457763	-0.305778	-0.890619	-0.822507	0.579911	-0.241241	1.26056	0.110939	-0.234668	0	-1.73043	-0.280552	1.08556	-0.0167586	-0.53314	-1.35216	-1.12599	1.35648	-0.161371	0.0251345	0.443603	0.942021	-1.54722	-1.34656
5001	Ct	Ct	-1.68061	0.242044	-0.526033	-1.03239	0.781974	0.440943	-0.317242	1.06479	-0.710065	-0.658145	0.546972	0.157695	0.51504	0.329384	0.802495	-1.50945	-0.0208079	1.66647	-0.356678	0.336229	-1.56844	-0.39005	-0.422145	0.368053	-0.279291	-0.0935059	-0.624928	0.115651	-0.241716	-0.55357	0.304245	-0.27431	-0.215434	0.473466	-0.184105	-0.7411	0.0594921	0.751637	-0.346605	-0.706327	0.878228	-0.284209	0.602736	-0.42409	1.03577	-0.333653	-0.265228
5002	Ct	Ct	-0.831531	-0.517324	-1.20253	-0.336019	0.391969	0.984149	0.587546	-0.203004	-0.530287	-0.0364322	0.53276	0.758518	1.99097	0.0126646	-1.53839	-0.230711	0.506889	-0.684649	0.568595	0.59301	0.339524	-0.991443	0.234438	-0.290152	-0.0184411	0.696568	0	0.139787	-0.0372997	-0.619479	1.33318	-1.0374	0.725802	-0.553342	0.169812	0.171745	0.180423	1.45194	-0.221293	0.0321287	0.934615	-0.547005	1.04624	-1.26444	0.630018	-0.954046	-0.216556
5003	Ct	Ct	-0.208137	0.340738	-0.392987	0	-0.105591	0.0272434	0.157439	0.880156	0.418037	-0.10763	-0.268745	0.676864	0.825114	-0.128057	-0.781241	-0.396322	0.421628	-0.07655	0.544273	0.494801	-0.251749	-0.522923	-0.496306	-0.251275	0.15677	0.405791	0.160287	-0.616181	-0.0966237	-0.529461	0.842163	-0.432421	0.258375	0.208663	-0.979851	-0.23989	-0.339586	-0.85649	-1.02661	-1.18211	1.10549	-0.284773	-1.80071	-1.58474	-0.288589	-0.702208	-1.41496
5011	Ct	Ct	-1.16277	-0.137284	-0.677309	-1.45369	0.381718	0.524982	-0.3305	-1.1565	-0.189566	-0.720299	0.262409	-0.302402	-0.43268	-1.10331	1.02951	-0.884377	-0.367446	-1.00139	-0.521125	-1.29811	-0.745175	-0.682913	-0.344658	-0.245348	-0.330073	-0.654707	-1.90246	0.220732	-0.0232931	-0.166316	1.3521	-1.06419	-0.662794	1.35015	0.197478	0.504891	-0.316934	0.559875	-0.321416	-1.07524	1.74999	0.209871	0.230797	-0.293169	0.960056	-1.44062	-0.401392
2029	CDG-II	St3GAL3	0.412529	-1.28398	-0.244478	0.753589	1.10109	0.637188	0.77107	0.0709509	1.02239	0.0521406	0.741849	0.621654	-0.326128	0.14074	-1.1673	1.17892	0.348854	0.262342	0.2845	0.443655	-0.0222139	0.0470916	1.11893	-0.454378	0.0522862	0.123989	0.337713	0	-0.212403	-0.229329	0.254258	0.131278	-0.332559	0.732666	-0.0809596	1.55088	-0.0524011	-0.0631003	1.13128	-0.292831	-0.140903	-0.603926	-0.39101	-0.813506	0.099696	-0.0832132	-0.114913
5101	Ct	Ct	1.09318	-0.652432	0.864675	-0.365958	0.531241	-0.455159	-1.00563	0.519082	0.543437	-0.310828	-0.342647	-0.858066	-2.58604	-1.06963	0.496786	0.878025	-0.861515	0.551091	-0.460526	-0.955105	-0.844621	0.986371	0.905675	0.403456	-0.30026	-0.474253	-0.900148	-0.515507	0.609534	-0.587813	-1.02106	0.902014	-0.523195	-1.47745	-0.672952	1.23137	-0.237357	-1.61257	0.942277	-0.620364	-0.352497	0.261468	-1.55951	-0.904671	-0.546213	-1.40268	-0.637857
5102	Ct	Ct	0.713807	-0.0305859	0.525036	1.00005	1.20949	0.339683	0.558307	0.477205	0.245547	0.224151	1.15311	0.192965	0.296883	-0.706732	-0.455929	0.518695	0.238068	0.00919517	-0.131156	-0.296048	0.0610707	-0.156789	0.830333	-0.157865	-0.0678474	0.359092	-0.461022	-0.101534	0.233388	0.598063	-1.03204	0.167595	0.966269	-1.57523	0.100919	2.11492	0.111179	0.524127	1.19527	-0.0132059	-0.588195	-0.668529	1.21988	0.357042	-0.66956	-1.04061	-0.133336
5103	Ct	Ct	1.0743	0.0559593	-0.714962	-0.558923	0.260956	-0.876963	-0.399928	0.260857	0.316017	-0.35324	0.719268	-0.666001	-2.59452	-1.39637	-0.22079	0.486004	-0.802305	-0.630564	-0.412812	-1.09247	-0.20642	0.240177	0.766901	-0.575691	-0.315691	-0.273807	-0.955663	-0.599585	0.215622	-0.397944	-0.6975	0.240111	-0.491529	-1.4304	-0.177553	1.3405	0.00249907	-0.593567	2.34427	-0.758438	0.681923	0.298035	-0.260613	0.518891	-0.250586	-0.479176	-0.234849
2007	SD	SLC35A2	-0.644037	-0.436209	-1.02792	-0.631234	0.208179	0.407349	1.19282	0.742415	0.766291	0.0931975	1.11047	0.0567711	-0.00794674	-0.467709	-0.412341	-0.206337	0.0987636	0.402365	0.0544197	-0.262329	0.982525	0.254975	0.0576198	0.387444	0.319297	0	-0.213119	0.301209	0.105115	0.684779	-1.0004	-0.0709175	0.196218	0.38797	0.323106	-0.0741094	0.422077	-0.0639405	-1.19831	-1.32985	-0.382307	-0.45013	0.0241465	-0.820199	0.337842	-0.785937	-0.685514
5009	Ct	Ct	-0.422269	-1.31312	-1.28799	-0.0142952	1.40871	-0.121559	1.77116	0.739006	-0.415993	-0.227558	1.31007	-0.122701	0.41718	-0.337548	0.596085	-0.523397	0.0038108	1.45101	-0.873796	0.323806	0.811925	0.298622	-0.202334	0.413837	-0.318937	-0.28773	-0.37226	-0.205132	0.311777	-1.3097	0.0264337	0.0379691	-0.0298787	1.38622	-0.0343313	-0.228281	0.153024	0.359902	-1.11151	-1.20512	0.896682	-0.275836	0	-0.946793	0.822344	-1.02121	-1.24124
5010	Ct	Ct	-0.727901	-2.58375	-0.768229	-0.337417	0.316684	0.437173	1.25201	0.579799	0.36605	0.114578	0.811933	0.387895	0.450262	0.408266	0.0399318	-0.0038526	-0.0717238	0.825233	0.230973	0.314198	0.691583	-0.541934	0.0480581	-0.0539106	-0.0911957	0.181382	-1.40418	-0.287523	-0.231759	-0.237811	-0.334797	-0.0216694	-0.0380359	1.44058	-0.352809	-0.902562	-0.179831	0.719027	0.210907	-1.14791	0.658594	-0.300272	-0.438114	-0.578909	-0.00234056	-1.14602	-0.380214
5012	Ct	Ct	-0.0294662	-1.7592	-1.80636	0.570332	-0.0818271	-0.148037	1.97804	1.29642	-0.0432128	0.00679633	1.41555	0.097366	-0.462009	-0.849919	0.818577	-0.0745347	-0.0714781	0.587495	-0.178629	-0.344241	1.78612	0.445738	-0.080904	0.271682	0.0253709	-0.100992	-0.724396	-0.608811	0.40043	-0.458327	-0.591771	-0.377097	0.253815	1.41264	-0.311964	-0.792667	-0.207721	-1.17125	-0.348407	-1.08542	0.0814664	0.0161123	-0.309298	-0.886595	-0.27111	-0.732264	-1.22814
5014	Ct	Ct	-0.734424	-2.44341	-0.77203	-0.335935	-0.0713142	-0.172081	1.54979	-0.261077	0.441739	-0.170458	0.943025	-0.548746	0.24941	-0.722373	1.54083	0.214237	-0.447907	0.537912	-0.48432	-0.704395	2.05651	0.81353	-0.0110167	0.703846	0.0183271	-0.533584	-2.59555	-0.831469	0.490479	0.798448	-0.644672	0.721284	-0.291991	-0.56838	0.144524	-0.491312	0.0194243	-1.31661	-1.20333	-1.54243	0	0	-1.06092	-1.64599	-0.232185	-0.882477	-1.67
2006	CDG-II	FUT8	-1.48525	-0.827335	-0.933225	-1.76312	0.211245	-3.80457	-1.65379	2.37039	-0.393938	-3.6759	-0.202894	-4.2198	1.21572	0.945468	1.36488	-0.546069	-4.30932	2.66642	-4.17979	0.348099	-0.788248	-0.184926	0.350471	0.0802467	-3.50034	-4.05136	1.41664	-0.853669	-0.253183	-0.232874	-3.61455	0.479847	-4.92027	1.63615	-0.998677	1.02135	-3.27746	-1.14169	0.538029	1.38353	0.394491	2.96466	-1.73391	1.15636	-1.401	2.31579	-3.20851
2010	SD	ATP6V0A2	-0.720334	-0.02856	-0.503306	-0.273338	0.590291	0.407495	-0.264519	0.524658	-1.02585	-0.191706	-0.652717	0.468714	0.269265	0.89771	-1.34208	0.582092	-0.101749	-1.57054	0.651696	0.33751	-0.186365	-2.05549	0.610002	1.92487	-0.566402	0.752366	-0.225956	0.392187	-1.15554	-1.14896	-0.175938	-1.01563	0.664951	-1.23164	0.237579	-0.400525	-0.548581	2.88491	-1.33277	-1.18334	0.0158992	0.928882	0.959781	-0.331712	0.57541	-1.72502	-0.735535
5016	Ct	Ct	0.748828	0.60887	1.71781	0.308678	0.221196	0.44109	0.531907	-1.23114	-0.350929	0.320223	0.325012	-0.178484	-0.118986	-0.887369	-0.451135	-0.267289	0.206664	-1.27714	0	-0.682347	-0.580432	-1.21803	0.642738	-0.625536	0.52961	0.458808	-0.00393947	-0.944441	-0.483151	0.113242	1.18377	-1.37296	0.868902	-0.410112	-0.731276	0.63908	-0.0208884	-0.614202	-1.40312	0.057096	0.798284	0.109798	-0.0159076	-0.768881	-0.498343	-0.508718	-0.778329
5017	Ct	Ct	-1.27053	0.68843	1.9694	0.179845	0.525351	-0.022328	-0.168914	-1.11802	0.00918846	-0.611914	0	-1.14126	-0.0556127	-1.28718	0.967469	-0.37256	-1.17862	-0.705213	-1.01476	-2.20346	0.759054	0.0605113	0.68008	0.185917	-0.625641	-1.09182	-2.06702	-0.862704	0.0253763	1.11696	-0.456122	-0.651867	-0.313485	0.00662743	-0.644532	0.899523	-0.131161	-1.39737	-1.26025	-1.76987	0.611993	0.414814	-0.946621	-1.45256	-0.450372	-0.995426	-1.07441
5019	Ct	Ct	-0.259135	-0.182659	-2.8204	-0.516654	0.230294	0.750302	0.68138	-0.409607	0.078743	0.481946	0.283665	0.285215	0.28008	-0.381219	0.387266	-0.467557	0.0450575	-0.200014	0.144637	-0.551603	0.316745	-0.396921	0.323168	-0.40636	0.351526	0.212434	-0.442312	-0.51624	0.0742817	0.350604	-0.0227088	-0.595538	0.467409	-1.19931	-0.416025	0.921888	0.0971905	-1.25577	-1.16037	-0.811524	0.914169	-0.0159651	-1.53573	-1.57007	-0.474659	-1.04165	-0.897888
5021	Ct	Ct	-1.09175	-2.26516	-0.447002	-1.19063	0.152379	0.450194	0.629663	-0.426331	0	0.0176371	-0.0439394	0.207544	0.112289	-0.131399	-0.680185	0.172457	0.329766	-0.937403	-0.0639003	-0.0800085	0.501129	-1.55966	0.559406	-1.25459	0	0.526196	0.199861	-1.00927	-0.425629	0.252014	-1.27432	-1.09966	0.629911	-1.12522	-0.766601	0.932038	0.00397293	-0.00538451	-1.30597	-0.629454	0.256124	0.142267	0.0137525	-1.06051	0.544711	-0.64526	-0.770018
5022	Ct	Ct	0.319934	0.897344	1.64935	0.44612	1.72705	0.607579	0.890186	-0.108088	1.28692	0.832393	1.34162	0.0421039	-0.204761	0.0287142	0.724503	1.97454	0.263278	0.175513	0.310666	0.107336	-1.4023	0.869355	2.2215	-0.223024	1.05155	0.513058	0.611617	0.0521746	0.64269	1.29256	-0.794371	0.956884	1.20924	-2.05817	0.362404	2.1213	0.886816	-0.250072	-1.1443	0.100128	-0.837261	-1.73793	0.515022	-0.144187	-1.73345	-1.01711	-0.153261
2011	SD	MAN1B1	1.49922	1.50887	0.318815	-0.196676	-1.02327	1.33346	-0.351516	0.164359	1.76622	0.895183	-0.889235	-1.13602	0.044715	1.14613	1.52748	1.38547	-1.20221	-0.846726	-0.742092	-0.170964	1.1499	2.38047	2.17349	-0.764879	-1.50699	-0.292556	-0.780222	2.0048	3.34814	2.31764	-0.928305	-1.08702	-0.427114	-0.725267	2.59301	1.59957	-0.884228	1.01998	-0.818181	0.812424	-0.636496	0.167053	-0.117496	0.0335132	0.414369	0.147257	-0.32638
2012	SD	MAN1B1	1.93153	1.83246	1.75181	0.584475	-1.53971	1.93738	0.153075	0.589198	2.54401	1.9736	0.0926813	-0.299699	0.266234	0.860832	1.69778	2.74801	-0.128834	-0.307853	0.171971	1.0723	1.04895	3.42358	2.90959	-0.979108	-0.367444	0.575815	1.26408	2.59586	4.03035	2.04238	0.363504	-0.478897	0.605521	-0.400707	2.78636	2.43018	-0.178048	0.312715	0.111379	1.59789	-1.82963	-1.84189	-0.133557	0.450305	-1.1763	0	0.0926974
5023	Ct	Ct	-0.695929	0.220847	0.578065	-0.486406	0.685565	0.276562	0.342298	-0.63881	1.02448	0.414459	0.915818	-0.203456	-0.0581513	-0.351673	0.171403	1.30516	0.0091934	-0.322788	-0.18921	-1.10632	0.456593	0.342673	1.63327	-0.23711	0.655256	-0.171928	0.113755	-0.269522	0.667118	0.720297	-1.24562	0.646381	0.416921	-0.551496	0.171062	1.52006	0.910543	-0.670685	-2.0178	-0.110724	-1.40913	-0.56391	0.184684	-0.250176	-0.75233	-0.521509	-0.378245
5024	Ct	Ct	-0.0308866	-1.41694	0.663869	0.355371	0.773291	0.226335	0.917577	0.227111	1.17338	-0.187144	0.845205	0.300098	0.00343523	-0.275042	0.325117	1.6968	0.495844	0.704171	0.415275	-0.368463	0.528205	0.707468	1.60169	-0.0305904	0.729532	0.610853	-0.211143	-0.552102	0.616667	0.41127	1.03951	0.653348	0.809096	-0.386459	-0.171946	0.304224	0.63024	-0.311039	-0.904037	0.722678	-1.44638	-1.07882	-0.120847	-0.2421	-1.44329	-0.590541	-0.674597
5026	Ct	Ct	-2.13743	-1.12519	0	-0.767433	-0.167694	-0.340077	0	-0.388626	0.582968	0	0.11899	-0.628687	-0.000913293	-0.128438	0.172536	0.784562	-0.0526163	-0.311369	0.0414366	-0.247092	-0.472527	0.158546	0.74453	0.380411	0.237062	0.36777	0.680661	0.287536	0.132742	-0.0552238	0.274538	0.493634	0.268191	-0.788975	0.140891	0.0778864	0.0300056	0.455288	0.0711038	1.50143	-1.06211	0.42528	1.52327	0	0.0171542	0.454212	0.560361
5028	Ct	Ct	-0.533883	-0.335022	-0.312795	-0.248965	-0.353926	-0.646043	0.0846353	-0.783188	-0.152435	-0.735544	-0.1298	-0.537041	-0.123214	-0.634339	1.15582	-0.0599379	-0.642343	-0.190608	0.0327308	-1.4997	0.130223	0.327491	-0.345377	0.223992	-0.091727	-0.25689	-0.399613	-0.0806983	0.0890498	-1.17716	-0.0858384	-0.927659	-0.470565	0.939233	-0.111209	-0.178687	-0.154366	-0.416874	0.444201	0.220025	0.206089	1.97108	0.36144	-0.125471	0.826196	1.0126	0.0719153
5030	Ct	Ct	1.05487	-1.34263	0.314254	0.893801	0	0.351132	0.813252	0.171507	1.02058	0.694582	0.348553	1.07726	0.0775333	1.27311	0.337383	1.10288	0.576094	0.268686	1.23226	0.280825	0.846196	0.933732	0.607954	-0.00860611	0.758923	0.819243	0.635749	-0.167258	0.657904	0.819011	0.72217	0.43492	0.422844	-1.64948	-0.0291132	0.618622	0.457045	-0.751031	-1.28063	-0.510985	-0.92152	-1.58778	-1.55997	-1.39172	-1.82025	-0.93204	-0.427279
5076	Ct	Ct	0.254101	0.374727	0.115615	0.297965	-0.657582	-0.0934918	0.114252	-0.676999	-0.289174	-0.198258	-0.162341	-0.112854	-0.253615	0	-1.15394	0.224423	0.0204523	-0.469129	-0.0954419	-1.46365	-0.828953	-0.984	0.156881	-0.746752	0.231772	0.128586	-0.813783	0.0255739	-0.680364	-1.24755	0.407665	-1.87287	-0.0577419	1.11434	0.32567	0.654741	0.401838	1.04012	-0.217635	0.457332	0.294645	1.25903	1.45268	0.96265	-0.0211078	0.834635	0.742088
2014	SD	SD	0.688673	0.610473	0.487305	-0.260766	0.914589	0.15419	-0.212368	1.21979	-0.52665	0.573631	-1.20336	0.590547	0.635964	1.91709	0.443516	0.998723	0.154888	0.668273	0.276337	1.07444	0.278786	-0.21808	0.606987	1.88815	-0.0266097	-0.1026	-0.0700618	-0.219194	-0.210242	0.191859	1.18293	0.63503	-0.467401	-1.23176	-0.362119	0.416519	0.259694	0.150821	0	0.668616	-1.32043	-1.35676	-1.92017	0.562344	-0.215649	0.419917	0.34293
2022	SD	SD	0.9885	0.0160055	0.328852	0.669054	-0.0239667	-0.595615	0.199298	0.324487	1.22693	-0.193646	-1.19654	0.573001	0.0611525	1.49601	-0.7629	1.22789	0.515249	0.783052	0.597334	1.93929	0	0.755244	-0.389327	-0.954731	0.491503	1.09048	1.79444	-1.99183	0.36383	0.87739	0.61014	0.232124	0.748876	0.894536	-0.600391	1.23178	0.00110338	-0.116921	-0.768291	2.21022	-1.61209	-1.58833	-0.720468	0.510949	0.354045	1.98928	0.511683
5029	Ct	Ct	0.729373	0.39672	-1.09253	0.844067	-0.906665	-0.42804	-0.301447	-0.209692	0.56635	-0.157761	-0.624524	0.139061	-0.412547	-0.0756816	-0.00254296	0.138588	0.0867583	0.386678	-0.204706	0.0752997	-0.663696	0.433828	0	0.75633	0.171099	-0.334859	0.459139	-0.29337	0.186962	0.263419	-0.242109	0.380915	-0.143221	-0.567701	-0.234972	-0.957231	-0.172207	-0.814079	1.07808	0.675698	-1.04887	-0.161943	0.262757	-0.132605	-0.361674	0.739479	0.69481
5035	Ct	Ct	0.738472	-0.0551021	0.604491	0.497444	-1.40343	-0.452846	-0.404383	-0.072714	0.241373	0.15415	-1.41666	-0.285736	-0.155098	-0.262096	0	-1.8229	0	-0.545045	-0.114669	-0.128266	-0.709939	-0.649201	-0.948273	-0.072146	0.079957	-0.0430805	0.141978	-0.300639	-0.607544	0.275395	-0.326327	-0.305579	-0.0764282	-1.68489	-0.782191	-0.541792	-0.427451	0.228652	1.47242	0.308075	-0.950237	0.75908	0.374984	0.302429	-1.26611	0.055752	0.551858
5036	Ct	Ct	-0.65775	-0.814026	-0.699174	-1.5788	-1.06855	0	-0.397892	-0.305952	0.34159	0.532705	-0.947949	0.135343	-0.160725	0.034946	0.630706	-0.545906	0.274812	0.0111666	0.0969749	0.245496	-0.210824	-0.490292	-0.373167	0.185268	0.633084	0.0296645	0.527124	-0.418173	-0.0944564	0.702013	-0.217657	0.0889758	0.053491	0.335337	-0.154295	0	0.448587	-1.03784	0.589209	0.804173	-0.867346	-0.470521	-0.476234	0.0402001	-0.229774	0.28609	0.436493
5038	Ct	Ct	-0.288789	-0.802648	-0.806167	-0.155526	-1.37504	0.01906	-0.502986	0.522548	-0.136697	0.320903	-1.6912	0.847355	0.250685	0.693615	-1.3482	-0.183814	0.557708	0.405487	0.869183	0.974314	-0.237218	-0.377023	-1.26715	-1.06259	0.297755	0.563274	0.689482	-0.957185	-0.342851	0.266444	0.406242	-0.966437	-0.0509787	-0.98663	-0.700113	-0.418967	-0.163527	-0.409868	1.08894	1.01669	-1.3103	-0.860957	-0.720628	-0.0157638	0.306046	1.16313	1.12986
5039	Ct	Ct	0.214622	-1.26455	-1.14526	-0.210558	-0.413795	-0.492736	-0.0217067	0	-0.101079	0.192809	-0.836832	-0.444035	-0.000455455	-0.295591	0.176452	-0.230274	0.00794554	0.377106	-0.210721	-0.110751	-0.788624	-0.0239296	-0.276216	0.73378	0.635415	0.402947	0.269578	-0.683756	-0.211579	-0.359197	-0.374989	0.115129	0.822397	-0.286628	-0.640235	-0.717453	0.27315	-0.505838	1.27877	0.686016	-0.831843	0.209617	0.454612	-0.37833	-0.347944	0.272761	0.620145
2016	SD	SD	-0.571328	0.375482	0.770564	0.40042	1.12693	-0.716998	0.453474	-0.942798	-0.0463106	-0.125819	0.238848	-0.486823	-0.0801334	0.00242166	-0.786643	1.27005	0.140421	-0.179744	-0.0228274	0.201543	-0.750639	1.31541	0.0143724	-1.38713	0.49854	0.400228	0.735422	0.959325	1.02529	-1.3168	0.456907	-0.351063	0.207671	-0.38417	0.784028	0.75313	0.345286	0.282572	-0.632783	0.913991	-0.754537	-0.533724	0.0390095	0.980235	-0.326324	0.876686	0.508608
2020	CDG-II	ATP6V0A2	2.87241	1.27888	2.60611	3.21237	-0.484447	0.633068	-0.558021	0.698512	-2.73955	0.0822659	-1.48413	0.761887	0.181999	2.16628	-2.18491	-0.948135	-0.0380632	-1.12655	1.24969	1.43979	-3.30754	-1.32401	-1.0196	3.10783	-0.419813	0.968772	0.180855	0.278596	-0.958983	-2.79986	0.666003	0.0857377	0.03908	0	0.0494491	-0.389896	-0.55813	2.60309	0.48287	0.685011	-0.210848	0.115803	0.504215	0.93248	-0.0585008	0.508373	0.449799
2030	CDG-II	SLC35C1	0.747267	-1.57038	1.05788	0.689901	0.502644	-2.46372	0.486192	4.40057	1.10945	-5.64897	0.390035	-5.00489	2.19307	4.04362	2.59438	0.569555	-5.82297	4.13713	-4.60029	4.25631	0.565076	0.839787	0.569146	1.97704	-6.30973	-5.29891	3.6413	-1.15852	0.217719	0.696099	-4.1583	2.39839	-4.45825	1.32797	-3.83545	0.516518	-6.66746	-2.14909	1.35986	2.71993	0.100871	1.79617	-4.12198	2.49712	-4.78123	2.1817	-4.10055
5041	Ct	Ct	-1.09083	-0.102984	-1.07453	-1.49796	-2.30631	-1.41608	-1.8598	-0.608874	-0.735051	-0.418323	-1.38617	-0.864811	0.030593	-0.989988	-0.723404	-1.46163	-0.0195379	-0.666745	-1.11674	-0.776395	-1.85254	-0.481523	-1.13001	-0.644978	0.586096	-0.93352	-0.125003	0.163208	-0.666869	-0.511191	-0.354578	-0.922515	-0.963539	-0.469883	0.329757	-0.277634	0.86728	-1.10414	0.162649	-0.0693183	0.192389	1.41801	-0.214287	-0.00652386	1.40704	0.987695	0.47436
5044	Ct	Ct	-0.347695	0.104371	0.210093	0.400895	0.0461866	-0.584063	0.0540899	-0.462363	-0.167066	0.237235	-0.333051	-0.634698	-0.317069	-0.0917002	-0.783042	-0.453543	0.0551834	-0.210342	-0.129666	-0.038623	-1.29768	-0.161766	-0.223959	-0.0928212	0.546398	0.349208	0.82215	0.160012	-0.069467	-0.485379	-0.917681	-0.143025	0.776176	0.953335	0	-0.232936	0.250552	0.174781	0.71866	0.512296	-1.26233	0.351557	1.41412	0.335763	0.669517	0.437964	0.826912
5067	Ct	Ct	0.550364	0.561745	1.05633	0.569076	-2.68834	-0.997188	-1.68597	-1.03165	-1.42822	-0.373735	-2.52055	-0.0387286	-0.540458	0.226083	-0.126245	-2.36962	0.377647	-1.28112	-0.391312	0.0774373	-1.5616	-0.178672	-1.68909	0.00363028	0.0585911	-0.214253	-0.149424	0.675586	-0.29136	-1.22981	1.55072	-0.804182	-0.982968	1.18281	0.144985	-1.89348	0.430514	0.740568	-0.607646	0.766512	-0.528033	1.47061	0.406868	0.0498503	2.02528	1.65075	1.09646
5068	Ct	Ct	0.304082	0.520414	0.910047	0.868569	-1.33644	-0.580936	-1.23338	-0.274685	-0.887932	-0.488798	-1.23111	0.0951127	-0.271627	0.0476804	-0.456497	-1.48729	-0.535953	0.0383504	0.336157	-1.07776	-1.9325	-0.296021	-0.959299	0.0523464	-0.711688	-0.284165	-1.05654	0.319222	-0.495196	-0.960379	-0.374094	0	-1.13918	1.13535	0.324604	-0.698323	-0.533657	1.22245	0.467155	-0.058219	0.36327	2.47054	1.20628	1.38652	0.912079	1.18201	0.781926
5069	Ct	Ct	-0.108843	-0.222042	0.354979	0.342425	-0.94013	-0.212818	-0.427287	0.369869	-0.773223	-0.28534	-0.819308	0.393099	0.2149	-0.00835342	-0.289476	-1.15735	0.302818	0.0104098	0.181278	-0.0735859	-0.7561	-0.473236	-0.517548	0.333253	0.0832565	0.492829	-0.146853	-0.789292	-0.231797	-0.0414922	0.327698	-0.612482	0.267706	-0.883352	-0.375365	-1.62388	0.427332	0	-0.429573	-0.119614	-1.14759	0.0225536	0.306265	-0.175049	-0.216128	0.247663	0.0661502
5070	Ct	Ct	-0.100323	-0.0482848	0.034858	-0.00473809	-1.57172	-0.613751	-0.838069	-0.227343	-0.490892	-0.617836	-1.30804	0.0971518	-0.20573	0.457772	0.242735	-0.683217	-0.554084	-0.442266	0.196173	-0.599315	-1.08013	0.845688	-0.948644	0.752279	-0.6358	-0.705773	-0.576362	0.429979	0.061184	-0.303258	-0.442574	1.01894	-1.083	0.873492	0.134396	-1.14707	-0.133976	0.452526	0.585955	-0.435417	-0.0628779	1.05134	-0.14187	1.21844	0.361542	0.904985	0.994699
5071	Ct	Ct	0.0940851	0.202784	-0.53027	-0.274586	-0.884045	-1.09175	-0.055818	-1.09804	-0.200294	-0.0836209	-0.201148	-1.30476	-0.369689	0.15911	0.672955	-0.481087	-0.400738	-0.26855	-0.576288	-0.279831	-0.321094	0.730811	-0.636594	-0.315142	0.240416	-0.0158215	0.0382146	0.82239	0.0676899	0	-0.757277	0.621	-0.0568871	0.822203	0.492854	0.199713	0.451076	-0.169009	0.636158	0.393601	-0.0306138	1.08421	0.605798	1.73927	0.6279	0.84473	0.968519
5072	Ct	Ct	-0.296336	0.417504	0.68065	-0.712814	-0.47077	-1.06085	-0.723262	-1.23962	0.229295	0.118255	-0.46996	-1.02884	-0.910416	-0.42298	1.13272	0	-0.797779	-0.217416	-0.563089	-1.37654	0.267926	1.03678	-0.560095	0.613996	-0.170985	-0.364151	-0.22218	0.521157	0.393649	-0.308164	-1.57354	0.500421	-0.273604	-0.555559	0.267929	-0.665512	-0.000185159	-0.380194	0.141601	-0.623689	-0.203115	1.52911	0.144146	0.18768	1.10936	0.639348	0.356985
5073	Ct	Ct	-1.34312	0.334909	0.111722	-0.606316	0.0330519	-0.789031	-0.246787	-0.334368	0.649132	0.172193	0.0927556	-0.572944	0.00286054	0.165999	0.302623	0.13908	-0.365479	-0.533436	0.208576	0.24743	-0.332586	0.062273	0.424558	0.111284	-0.368381	0.429036	0.349987	0.214312	0	0.98986	-0.796558	0.495366	0.586034	-0.59437	0.232636	0.0203222	0.0653933	0.960764	-0.0139389	1.28394	-0.662171	0.658094	1.91064	0.338423	0.150588	1.09618	0.695167
5074	Ct	Ct	0.721163	-0.990611	0.593028	1.03027	-0.56631	-0.133399	0.36773	0.19142	-0.450638	-0.14819	-0.190371	-0.120396	0.11632	0.284715	-0.121237	-0.889018	-0.121587	0.553034	0.0458069	0.0281503	-0.18308	-0.162965	-0.470957	0.451357	0.0174658	-0.235666	-0.215143	0.236039	-0.20177	0.258517	0	0.706685	-0.7264	0.0459384	0.511272	-0.213164	0.215329	0.677529	0.953823	0.524346	-0.854351	0.517258	0.43439	1.06731	-0.51894	0.689116	0.330736
2013	SD	SD	-1.01796	0	-0.121479	0.290764	-0.384053	-0.553821	-0.212905	-0.689581	-0.638211	0.236011	-0.169867	-0.141406	-0.213308	0.324861	0.213711	0.119886	0.226353	0.88086	0.590442	0.994896	0.384605	0.929333	-0.414953	0.76498	0.396882	0.595851	0.806173	0.455986	0.329403	0.125726	0.499885	1.13422	0.730288	-0.243293	-0.000317578	-1.10878	0	0.125678	0.314657	1.80937	-0.48819	-1.03328	0.968695	1.21581	-0.98716	1.10691	1.47676
2015	SD	SD	1.04567	0.711691	0.581195	2.32356	-1.10082	-0.274081	0.225474	-1.12674	-0.468857	-0.0536937	-0.0542865	0.376684	-0.509482	1.32679	-1.89983	0.00370705	0.4606	-1.18548	0.799154	1.05003	0.580861	-0.30351	-0.843741	-1.90609	0.277271	1.0361	0.727602	0.372275	-0.104474	-0.512433	0.732224	-0.868398	0.355186	-0.144089	0.757735	-0.171595	-0.251351	0.887165	0.723176	0.721965	-0.61485	0.463881	0.976956	1.91078	0.294712	1.76906	1.40383
2021	CDG-II	ATP6V0A2	2.42075	0.342906	1.67769	2.77551	-0.292214	0.562264	0.183034	0.652055	-2.87985	0.156282	-1.20104	0.831589	0.32575	2.90817	-2.2826	-0.740153	0.314277	-1.07609	1.73424	2.20842	-0.0987626	-0.924821	-1.90936	2.06333	-0.328296	1.43113	0.812621	1.06967	-0.802445	-2.13036	0.959569	0.182207	0.231033	0.643543	0.398226	-1.62866	-0.920521	2.87873	-0.00493623	0.872668	-1.64469	-1.20683	0.65267	0.917973	-0.834644	0.583919	0.386451
5008	Ct	Ct	1.88222	0.0674478	1.61751	1.02983	-0.585415	-1.73252	-1.42342	-0.640826	0.841878	0.209942	-1.11735	-0.692276	-0.336859	-0.0152498	2.07547	0.757019	-0.747848	0.964642	0.141725	-0.23951	1.56702	1.7113	0.267642	1.39623	-0.116833	-0.49378	0.558624	0.460122	0.865983	0.372977	0.358316	2.45625	-0.0710254	-0.181829	0.0348767	-0.830033	0.0235034	-0.187625	1.02617	1.12084	0.130089	0.529241	0.511096	2.46389	0.0862926	1.4319	1.52222
5040	Ct	Ct	1.12914	1.20191	1.20405	1.58553	-2.04844	-0.845616	-1.15388	-0.529242	-0.124212	-0.0562679	-1.19476	0	-0.379768	-0.0868749	0.137993	-0.967446	-0.03766	0	-0.313247	-0.250148	1.08745	0.485419	-1.58577	-0.442881	-0.0700235	-0.724885	-0.308393	0.304522	0.185115	0.113263	-0.0391942	0.864337	-1.46203	0.0721336	0.272596	-0.881906	-0.250447	-0.957151	-0.239693	-0.148331	0.381829	1.07595	-0.655594	2.08338	0.213268	1.04015	0.951059
5043	Ct	Ct	1.35955	0.782217	1.79043	1.47795	0.33418	-0.613056	-0.0942054	-0.434813	0.918402	0.458997	0.0494573	0.158493	0	0.26596	-0.0177848	0.562554	0.0878635	0.446114	0.316362	0.619002	0.907682	0.493556	0.16697	0.331338	0.158699	0.454361	0.104526	0.102712	0.396131	0.455118	0.411356	1.00089	0.386912	-1.29581	0.193811	1.21677	0.0430621	-0.00189672	0.568095	0.793071	-0.501932	-1.37461	-0.030753	1.34244	-2.18396	-0.132423	0.692822
5075	Ct	Ct	0.470223	1.05102	-0.0611828	-0.246318	-0.446981	-0.464061	-0.628348	-1.18101	0.178287	0.00814583	-0.453334	-0.206913	-0.22985	0.584957	0.983399	0.356839	-0.188441	0.85455	0.326291	-0.177434	1.27981	0.4924	0.00825075	0.314817	0.202355	0.402911	0.243091	0.64979	0.34593	0.203401	0.109834	-0.248383	0.239266	0.88949	0.255606	0.0701568	-0.170856	0.372035	-0.00810014	0	0.199469	1.36654	0.49696	1.22083	0.047059	1.12598	1.21976
[truncated: 18 more columns]
